# Supplementary material for: Human Astrovirus 1–8 Seroprevalence Evaluation in a United States Adult Population
Source: Viruses. 2021 May 25;13(6):979. doi: 10.3390/v13060979 (PMC8229645; doi:10.3390/v13060979)
Supplement: Supplementary file 1 [file viruses-13-00979-s001.zip]

Archive with 1 entries (1 files):
- viruses-1206515-supplementary.pdf
